# Supplementary material for: Ubiquitin-Specific Protease 2 (OsUBP2) Negatively Regulates Cell Death and Disease Resistance in Rice
Source: Plants (Basel). 2022 Sep 29;11(19):2568. doi: 10.3390/plants11192568 (PMC9571816; doi:10.3390/plants11192568)
Supplement: Supplementary file 1 [file plants-11-02568-s001.zip]

Archive with 1 entries (1 files):
- plants-1899998-supplementary.pdf
